# Supplementary material for: Leaf metabolite profile of the Brazilian resurrection plant Barbacenia purpurea Hook. (Velloziaceae) shows two time-dependent responses during desiccation and recovering
Source: Front Plant Sci. 2014 Mar 14;5:96. doi: 10.3389/fpls.2014.00096 (PMC3953666; doi:10.3389/fpls.2014.00096)
Supplement: Supplementary file 1 [file DataSheet1.XLS]

## Sheet: Plan1
	Supplementary material
	S.1 Winter
	Compounds	Dehydration - Day 0						Dehydration - Day 8						Dehydration - Day 16						Dehydration - Day 20						Dehydration - Day 24						Rehydration - 12 hours						Rehydration - 36 hours						Rehydration - 84 hours
		Control			Treatment			Control			Treatment			Control			Treatment			Control			Treatment			Control			Treatment			Control			Treatment			Control			Treatment			Control			Treatment
		RWC = 90.97%			RWC = 90.65%			RWC = 93.71%			RWC = 92.08%			RWC = 87.25%			RWC = 74.31%			RWC = 94.06%			RWC = 73.60%			RWC = 88.14%			RWC = 29.74%			RWC = 82.20%			RWC = 38.69%			RWC = 96.45%			RWC = 85.52%			RWC = 90.72%			RWC = 85.58%
		Mean		SD	Mean		SD	Mean		SD	Mean		SD	Mean		SD	Mean		SD	Mean		SD	Mean		SD	Mean		SD	Mean		SD	Mean		SD	Mean		SD	Mean		SD	Mean		SD	Mean		SD	Mean		SD
HPAEC/PAD	Fructose	1.37716	±	0.874944	2.23936	±	0.708783	3.85394	±	1.28462	2.90777	±	1.13293	4.23826	±	1.75929	9.24731	±	2.98952	5.83736	±	1.61409	7.86473	±	3.92942	5.96293	±	2.77814	5.7984	±	0.981977	8.4571	±	4.89522	7.69054	±	2.67262	8.21793	±	3.52764	10.3585	±	4.45457	2.03337	±	0.430773	2.68162	±	0.266444
	Glucose	1.21387	±	0.440713	2.39568	±	0.810524	4.38692	±	1.87055	2.95715	±	1.51718	5.61206	±	2.79609	13.8257	±	4.85677	8.46769	±	3.03697	11.4336	±	7.74086	8.20857	±	5.17757	4.59128	±	0.22005	11.8216	±	8.27743	8.59716	±	4.25484	10.2621	±	5.65099	14.4743	±	6.71842	1.84676	±	0.435994	2.68782	±	0.408264
	Raffinose	17.5573	±	8.99813	22.606	±	9.52254	30.6114	±	6.75252	27.9153	±	6.60964	17.0796	±	3.85721	21.9859	±	7.36255	18.8822	±	7.00156	40.6034	±	20.825	21.7538	±	8.09409	56.9683	±	11.9056	20.5898	±	7.56105	37.3278	±	4.89728	14.5065	±	9.90045	14.1622	±	9.19362	19.15	±	1.26072	15.5287	±	3.45072
	Stachyose	4.75664	±	5.54026	7.41736	±	5.24071	10.4552	±	0.766881	8.70935	±	2.79441	4.14589	±	1.65936	6.42706	±	2.61588	5.67161	±	2.3888	20.5859	±	11.5254	6.838	±	2.19162	48.0132	±	12.1555	6.93943	±	3.05137	32.7871	±	4.30301	5.76945	±	1.62993	8.42689	±	2.98938	5.78684	±	0.62062	6.66415	±	2.0353
	Starch	29.8242	±	8.02603	26.3219	±	24.9392	29.8864	±	4.04674	32.5717	±	6.32895	40.9961	±	9.07495	19.0388	±	11.395	37.5652	±	18.1955	2.70506	±	0.558077	31.4661	±	13.4852	0	±	0.2249	41.0475	±	33.7764	0.709616	±	0.2249	48.7068	±	27.332	5.66	±	0.524557	17.3978	±	3.39775	16.0405	±	11.4947
	Sucrose	15.3187	±	12.8339	17.2683	±	5.37786	24.36	±	5.06119	21.6587	±	4.89906	17.6682	±	4.57943	26.7608	±	3.3971	18.4674	±	3.15246	34.584	±	15.3803	23.0197	±	4.47747	92.9095	±	38.8477	24.0113	±	5.58764	60.099	±	4.79145	19.0867	±	7.65268	26.5231	±	4.79889	18.196	±	1.69937	22.8666	±	1.88531
	Verbascose	0.013191	±	0.0186549	0.0345409	±	0.035085	0.0608397	±	0.0104202	0.167315	±	0.164824	0.0502023	±	0.00146964	0.0678275	±	0.0405961	0.0266477	±	0.0260087	0.0724198	±	0.0479854	0.044084	±	0.0384329	0.65584	±	0.850551	0.00662209	±	0.0114698	0.0465295	±	0.0805914	0.0265715	±	0.027289	0.0800295	±	0.0965048	0.023396	±	0.0245983	0.047063	±	0.0431859
GC/MS	1-trans-caffeoylquinic acid	1	±	0.347029	1	±	0.276718	4.45134	±	3.57531	2.48742	±	2.4521	5.88998	±	1.54395	3.24776	±	1.78426	2.80369	±	1.75795	2.39223	±	0.735351	4.39685	±	1.2816	2.37896	±	0.843505	2.81554	±	0.899817	1.39205	±	0.646988	2.30263	±	2.14222	2.53908	±	2.1882	2.85939	±	1.63871	0.900551	±	0.560293
	3-trans-caffeoylquinic acid	1	±	0.172769	1	±	0.982121	0.27909	±	0.350866	1.67971	±	0.709492	0.0252744	±	0.0110988	1.40249	±	0.673313	0.176532	±	0.246491	0.108761	±	0.0436787	0.0554656	±	0.0307218	0.47317	±	0.305554	0.273371	±	0.226832	0.218095	±	0.140671	0.327956	±	0.252857	1.18549	±	0.509892	0.124261	±	0.11662	N.D.	±	N.D.
	4-trans-caffeoylquinic acid	1	±	0.124291	1	±	0.539771	0.55146	±	0.155761	1.03419	±	0.264162	0.050097	±	0.0381625	0.91823	±	0.265721	0.277483	±	0.249922	N.D.	±	N.D.	0.207255	±	0.123501	0.93201	±	0.520926	0.194702	±	0.0743651	1.38467	±	0.0503722	0.346283	±	0.187137	1.17336	±	0.509372	N.D.	±	N.D.	N.D.	±	N.D.
	5-trans-caffeoylquinic acid	1	±	0.178819	1	±	0.477558	0.479519	±	0.292838	0.702729	±	0.241863	0.147074	±	0.0377463	1.51792	±	1.04709	0.237316	±	0.21602	1.0697	±	0.756078	0.232838	±	0.0449602	2.0466	±	1.62912	0.380172	±	0.270353	0.840353	±	0.32261	0.352676	±	0.258858	1.54751	±	0.972082	0.525654	±	0.413415	N.D.	±	N.D.
	Arabinitol	1	±	0.436855	1	±	0.505688	1.32096	±	0.504079	2.13784	±	0.338125	1.06262	±	0.410308	1.80424	±	0.779537	1.82352	±	1.76527	N.D.	±	N.D.	N.D.	±	N.D.	0.79938	±	N.D.	1.67296	±	0.236994	N.D.	±	N.D.	1.50502	±	0.493535	2.81055	±	0.0112263	0.607481	±	N.D.	N.D.	±	N.D.
	Ascorbic acid	N.D.	±	N.D.	N.D.	±	N.D.	0.681555	±	N.D.	N.D.	±	N.D.	1.82142	±	1.45407	1.82142	±	1.45407	1.19303	±	N.D.	N.D.	±	N.D.	7.31993	±	4.5594	N.D.	±	N.D.	1.56016	±	N.D.	N.D.	±	N.D.	3.28575	±	1.74901	N.D.	±	N.D.	N.D.	±	N.D.	N.D.	±	N.D.
	Caffeic acid	1	±	0.440822	1	±	0.0957005	0.827443	±	0.646583	1.08521	±	0.553857	0.802722	±	0.133313	1.45877	±	0.735146	0.774344	±	0.301245	0.466303	±	0.248367	0.790983	±	0.160917	2.55375	±	1.5398	0.936168	±	0.674672	1.52265	±	0.35892	0.719964	±	0.34169	1.32647	±	0.754766	0.378913	±	0.209518	0.486549	±	0.634063
	Fumaric acid	1	±	0.518175	1	±	0.417396	0.693666	±	0.191149	0.737421	±	0.327269	0.438772	±	0.115318	0.719685	±	0.353414	0.268163	±	0.146401	0.765389	±	0.270458	0.775514	±	0.0804385	1.33639	±	0.62886	0.9426	±	0.409446	0.796852	±	0.232953	1.01506	±	0.286756	1.49228	±	0.114029	0.616954	±	0.275512	0.529936	±	0.178603
	Galactinol	1	±	0.243136	1	±	0.720575	0.879027	±	0.617163	0.769091	±	0.523122	1.02053	±	0.393486	0.7695	±	0.310658	0.902128	±	0.529401	3.43623	±	0.553011	0.534504	±	0.16391	3.63902	±	1.86733	1.42743	±	0.648961	1.34525	±	0.750796	1.09176	±	0.588954	0.945811	±	0.240016	2.07654	±	1.00596	2.8862	±	0.824579
	Galactose	1	±	0.702939	1	±	0.385069	4.1627	±	3.01213	1.29021	±	0.948739	4.10104	±	3.46587	4.52482	±	2.77115	9.087	±	10.9909	7.59462	±	4.80984	9.29462	±	3.0442	1.13933	±	0.387463	10.5145	±	5.91462	10.078	±	16.4903	43.9752	±	60.8841	13.4947	±	12.0469	0.683935	±	N.D.	N.D.	±	N.D.
	Galactosylglycerol	1	±	1.03408	1	±	0.952994	0.178721	±	0.0694416	0.643603	±	0.284263	1.34434	±	0.454847	3.91622	±	3.45897	2.30441	±	1.59913	4.65104	±	3.74862	1.5192	±	0.0930671	1.53381	±	1.2129	1.80388	±	1.25704	0.760024	±	N.D.	1.6707	±	1.24331	2.2392	±	0.740673	0.865377	±	0.243492	N.D.	±	N.D.
	Glyceric acid	1	±	0.0634085	1	±	0.135985	1.27965	±	0.211518	1.63208	±	0.33057	0.973421	±	N.D.	2.76631	±	0.53107	2.77184	±	0.771202	N.D.	±	N.D.	1.75575	±	0.224349	N.D.	±	N.D.	1.49182	±	0.525543	N.D.	±	N.D.	1.80883	±	0.594872	N.D.	±	N.D.	1.18633	±	N.D.	N.D.	±	N.D.
	Glycerol	1	±	0.27883	1	±	0.382833	0.739596	±	0.220342	0.731702	±	0.129236	1.19449	±	0.245709	1.14289	±	0.727937	1.44197	±	1.16778	1.06469	±	0.502682	1.81053	±	0.378565	0.426933	±	0.259592	1.52231	±	0.857356	0.700996	±	1.08079	3.30362	±	1.88583	2.26984	±	1.22332	0.682804	±	0.273222	1.09633	±	0.429863
	Hexadecanoic acid	1	±	0.25588	1	±	0.200208	1.20478	±	0.0970478	1.07571	±	0.167037	1.02099	±	0.318666	1.12518	±	0.121621	1.49641	±	0.329107	0.545984	±	0.190123	1.1749	±	0.0978425	0.848016	±	0.0431018	0.932149	±	0.183237	0.965372	±	0.138272	0.992084	±	0.169667	1.02891	±	0.100834	0.775773	±	0.10057	0.668598	±	0.117221
	Lactic acid	1	±	0.163956	1	±	0.132889	1.093	±	0.186127	1.27847	±	0.333934	1.39312	±	0.435766	0.868856	±	0.156308	N.D.	±	N.D.	1.08604	±	0.35394	N.D.	±	N.D.	0.771606	±	N.D.	1.17291	±	0.284808	1.08122	±	0.116508	N.D.	±	N.D.	N.D.	±	N.D.	N.D.	±	N.D.	N.D.	±	N.D.
	Malic acid	1	±	0.512616	1	±	0.65675	0.445289	±	0.245533	0.682466	±	0.411507	N.D.	±	N.D.	1.30758	±	0.479547	0.834664	±	1.62325	0.336216	±	0.194254	0.20089	±	0.00324055	1.92625	±	1.42267	0.454276	±	0.0343792	0.393136	±	0.140362	0.565906	±	0.267366	1.02069	±	0.374259	0.464368	±	N.D.	N.D.	±	N.D.
	Mannitol	1	±	0.715106	1	±	0.632659	0.301585	±	0.532004	1.59089	±	1.04797	0.218482	±	0.252743	1.45275	±	0.749305	0.974526	±	0.314057	0.43657	±	0.352437	1.68932	±	0.53907	1.31868	±	1.14727	0.673861	±	0.78694	0.467435	±	0.458426	1.00753	±	1.55069	2.17363	±	0.395271	0.302426	±	0.442127	0.0212312	±	0.00365567
	Mannose	1	±	0.824193	1	±	0.384976	4.44816	±	3.21857	1.29013	±	0.948648	4.38099	±	3.70184	4.48194	±	2.77328	9.69042	±	11.7041	4.37073	±	2.68392	9.932	±	3.25303	1.13931	±	0.387429	11.1946	±	6.28517	10.0544	±	16.4435	27.8646	±	18.2013	13.432	±	11.9767	0.730827	±	N.D.	N.D.	±	N.D.
	Myo-inositol	1	±	0.186584	1	±	0.28074	1.06531	±	0.152042	0.819072	±	0.0353169	1.75465	±	0.505057	1.05623	±	0.268737	1.45265	±	0.303938	0.492365	±	0.268198	1.46945	±	0.182654	0.155825	±	0.0766754	1.41231	±	0.391054	0.235033	±	0.236872	1.42895	±	0.338142	0.375999	±	0.174313	1.06769	±	0.502706	0.654973	±	0.152482
	Octadecanoic acid	1	±	0.300302	1	±	0.12279	1.05616	±	0.282794	1.04535	±	0.213113	0.840755	±	0.255909	1.11949	±	0.139934	1.27757	±	0.47047	0.536772	±	0.143548	1.00567	±	0.116116	0.853972	±	0.0691438	0.874638	±	0.154831	0.800942	±	0.127348	0.812326	±	0.229129	0.947502	±	0.0988545	0.67983	±	0.132827	0.481724	±	0.0885228
	Oxalic acid	1	±	N.D.	1	±	0.0713509	0.971098	±	0.166105	1.21535	±	0.317654	1.6531	±	N.D.	0.826095	±	0.148737	N.D.	±	N.D.	0.929259	±	0.482018	N.D.	±	N.D.	0.733542	±	N.D.	1.05063	±	0.291443	N.D.	±	N.D.	N.D.	±	N.D.	N.D.	±	N.D.	0.66333	±	N.D.	N.D.	±	N.D.
	Phosphoric acid	1	±	0.648762	1	±	0.566491	1.25016	±	0.805842	1.36969	±	0.573889	0.807239	±	0.409366	1.96545	±	0.713137	2.5611	±	2.58913	0.458984	±	N.D.	N.D.	±	N.D.	0.790878	±	0.266289	0.995793	±	0.405865	N.D.	±	N.D.	1.19589	±	N.D.	N.D.	±	N.D.	1.38626	±	0.305181	N.D.	±	N.D.
	Quercetin	1	±	0.19486	1	±	0.0779557	0.806677	±	0.326729	1.09182	±	0.373122	0.840439	±	0.0878072	1.28806	±	0.227898	1.02794	±	0.734522	0.562437	±	0.226914	N.D.	±	N.D.	0.954473	±	0.405583	0.672739	±	0.245746	1.29616	±	0.0653294	N.D.	±	N.D.	0.574621	±	0.0639121	0.843651	±	0.112766	N.D.	±	N.D.
	Quinic acid	1	±	0.709859	1	±	0.373545	0.573501	±	0.694203	1.23653	±	0.82394	0.321857	±	0.240849	1.39515	±	0.407898	0.923244	±	0.325787	0.333239	±	0.258489	1.54904	±	0.512626	1.06919	±	0.855637	0.664896	±	0.769456	0.584474	±	0.497539	0.94625	±	1.48427	1.52892	±	0.305848	0.307534	±	0.438328	0.0374047	±	0.0169339
	Ribonic acid	1	±	0.499236	1	±	0.498348	0.440097	±	0.494667	0.850445	±	0.496419	0.178745	±	0.103658	1.30236	±	0.122533	0.599473	±	0.391198	0.173232	±	0.0858604	0.5242	±	0.146149	0.791878	±	0.662537	0.293355	±	0.239075	0.322237	±	0.0544614	0.83993	±	0.101607	0.612693	±	0.131889	0.474574	±	0.417825	N.D.	±	N.D.
	Shikimic acid	1	±	0.796601	1	±	0.412849	0.70706	±	0.664038	0.852055	±	0.449447	0.576746	±	0.389173	1.30156	±	0.274218	1.76278	±	1.32666	0.176698	±	0.112101	1.68141	±	0.337058	0.0522317	±	0.0241526	0.931721	±	0.758368	0.32554	±	0.341045	1.13919	±	1.3563	0.957727	±	0.792071	0.601974	±	0.677759	N.D.	±	N.D.
	Succinic acid	1	±	N.D.	N.D.	±	N.D.	N.D.	±	N.D.	N.D.	±	N.D.	N.D.	±	N.D.	N.D.	±	N.D.	1.69705	±	N.D.	N.D.	±	N.D.	N.D.	±	N.D.	N.D.	±	N.D.	1.21625	±	N.D.	N.D.	±	N.D.	N.D.	±	N.D.	N.D.	±	N.D.	N.D.	±	N.D.	N.D.	±	N.D.
	Tetradecanoic acid	1	±	0.256765	1	±	0.162193	1.19941	±	0.0757701	1.07838	±	0.166344	1.07691	±	0.268479	1.15811	±	0.107301	1.5951	±	0.231144	0.60627	±	0.170836	1.17102	±	0.2003	0.837188	±	0.0979604	0.85193	±	0.205137	0.937293	±	0.124244	0.912538	±	0.245416	0.991277	±	0.0660722	0.681113	±	0.135591	0.610384	±	0.090574
	Threitol	1	±	0.531563	1	±	0.335859	0.738557	±	0.234024	0.72629	±	0.207356	0.560116	±	0.183982	0.545947	±	0.265254	0.405177	±	0.270613	0.265962	±	0.0809919	1.68026	±	0.653363	0.539145	±	0.144174	0.692179	±	0.258534	1.30352	±	0.738836	1.37076	±	0.258975	1.31019	±	0.331613	0.620829	±	0.304901	1.44909	±	0.971453
	Threonic acid	1	±	0.351029	1	±	0.417342	0.658975	±	0.0667838	0.907055	±	0.550339	0.0703678	±	0.0191359	0.672532	±	0.377716	0.196888	±	0.111859	0.086306	±	N.D.	N.D.	±	N.D.	0.447555	±	0.417061	0.0903297	±	0.0120285	N.D.	±	N.D.	0.190137	±	0.0112152	0.356092	±	0.0836052	0.0747022	±	N.D.	N.D.	±	N.D.
	Threonic acid 1,4 lactone	1	±	0.297601	1	±	0.101719	0.739616	±	0.161116	0.643977	±	0.127025	0.690842	±	0.210473	0.502792	±	0.192346	0.453023	±	0.278988	0.606449	±	0.129622	0.639325	±	0.0220453	0.37565	±	0.248013	0.744508	±	0.225965	0.205672	±	N.D.	0.799698	±	0.0958373	0.623659	±	0.12087	0.207673	±	0.0284762	N.D.	±	N.D.
	trans-caffeoylquinic acid	1	±	0.468591	1	±	0.366288	0.467104	±	0.304208	0.735298	±	0.292286	0.227058	±	0.0557642	0.554422	±	0.330156	0.218254	±	0.041103	0.418153	±	0.212112	0.33962	±	0.0973101	1.09236	±	0.584346	0.917757	±	0.597965	0.430149	±	0.125585	0.553202	±	0.458809	0.90854	±	0.243145	0.246299	±	0.0914925	N.D.	±	N.D.
	Trehalose	1	±	0.285871	1	±	0.363069	1.38991	±	0.448693	0.703436	±	0.307944	1.98114	±	0.843468	0.471325	±	0.174168	0.616916	±	0.259273	0.641625	±	0.336682	0.888021	±	0.104415	0.707186	±	0.522997	0.996837	±	0.460351	0.802634	±	0.146647	0.7888	±	0.319635	0.484989	±	0.16783	0.76875	±	0.218722	1.33842	±	0.581798
	Tributylbenzenothiol	1	±	0.542613	1	±	0.416088	1.26398	±	0.40001	1.32663	±	0.362589	1.22764	±	0.188878	0.991581	±	0.102509	1.08876	±	0.13243	1.2055	±	0.27147	1.24478	±	0.0434513	1.23647	±	0.23422	1.19481	±	0.278587	1.78034	±	0.377275	1.85646	±	0.696178	1.43257	±	0.190769	1.60226	±	1.02394	3.40852	±	0.663871
	Xylitol	1	±	0.052621	1	±	0.0767432	0.957311	±	0.0482793	1.00546	±	0.0162808	0.966462	±	0.062891	0.945438	±	0.0710823	0.99374	±	0.0261563	0.962001	±	0.0474438	0.952949	±	0.0620549	0.977552	±	0.0448501	0.990063	±	0.0453354	0.963214	±	0.0343539	0.993617	±	0.0290697	0.991262	±	0.0371081	1.04139	±	0.0257607	0.994619	±	0.0400292
	Xylose	1	±	0.338728	1	±	0.249852	0.845783	±	0.239127	0.632653	±	0.1883	0.635778	±	0.211929	1.07377	±	0.189107	1.03621	±	0.591021	0.504144	±	0.0913777	1.41605	±	0.159826	0.686702	±	0.176895	0.721776	±	0.190946	1.16437	±	0.684076	1.41487	±	0.312626	1.56558	±	0.359681	0.49547	±	0.174722	0.658941	±	0.17398
	* Values of compounds detected by high performance anion exchange chromatography with pulsed amperometric detection (HPAEC-/PAD) in mg g-1. Values of compounds detected by gas chromatography coupled to mass spectrometer (GC/MS) relative to day 0 in two seasons. N.D. = no detected
	S.2 Summer
	Compounds	Dehydration - Day 0						Dehydration - Day 8						Dehydration - Day 16						Dehydration - Day 20						Rehydration - 12 hours						Rehydration - 36 hours						Rehydration - 84 hours						Rehydration - 132 hours
		Control			Treatment			Control			Treatment			Control			Treatment			Control			Treatment			Control			Treatment			Control			Treatment			Control			Treatment			Control			Treatment
		RWC = 94.43%			RWC = 96.30%			RWC = 89.44%			RWC = 64.73%			RWC = 92.93%			RWC = 9.90%			RWC = 87.49%			RWC = 8.19%			RWC = 85.40%			RWC = 43.79%			RWC = 87.27%			RWC = 67.33%			RWC = 90.09%			RWC = 78.82%			RWC = 91.46%			RWC = 82.12%
		Mean		SD	Mean		SD	Mean		SD	Mean		SD	Mean		SD	Mean		SD	Mean		SD	Mean		SD	Mean		SD	Mean		SD	Mean		SD	Mean		SD	Mean		SD	Mean		SD	Mean		SD	Mean		SD
HPAEC/PAD	Fructose	3.38241	±	1.06089	3.48344	±	0.849846	4.13626	±	1.47179	5.08557	±	0.155335	3.66597	±	1.97152	6.59708	±	0.722939	7.87474	±	1.12041	6.64715	±	2.03364	6.47594	±	0.422775	8.18777	±	0.718203	7.55209	±	2.23583	5.1663	±	0.499816	6.19681	±	0.220639	6.61365	±	0.607867	7.2057	±	1.75336	9.35981	±	2.64893
	Glucose	3.5864	±	2.04461	5.19515	±	1.90826	4.64283	±	1.82694	6.90854	±	3.61556	4.05828	±	2.80766	4.58235	±	0.767339	8.49854	±	1.80939	4.43187	±	1.41489	7.30649	±	0.478147	5.90473	±	0.781602	8.13011	±	2.8284	4.14823	±	0.409935	6.22575	±	0.814364	5.80254	±	0.727598	7.62024	±	2.28215	9.72237	±	3.82278
	Raffinose	18.3174	±	4.58189	15.5055	±	5.35648	17.8082	±	5.30757	27.203	±	7.59686	17.3657	±	8.51443	45.3358	±	7.37339	28.5	±	6.81324	35.7621	±	11.4716	28.7583	±	6.23089	36.3293	±	5.12834	29.4436	±	1.6563	15.9568	±	1.01176	34.0449	±	3.47861	27.0244	±	2.68718	44.8063	±	4.72999	36.0439	±	8.11147
	Stachyose	4.96582	±	0.43199	5.90272	±	3.83683	5.70017	±	1.58857	11.2881	±	3.46548	5.58917	±	3.74244	33.3583	±	4.31776	6.66724	±	2.85122	30.3213	±	10.0952	8.19372	±	1.37612	41.9083	±	4.93587	7.0132	±	2.1749	8.57409	±	1.8154	9.35177	±	1.60503	10.028	±	0.862487	14.679	±	2.83879	8.26474	±	1.09226
	Starch	48.5296	±	20.2608	39.6159	±	18.1304	51.0998	±	3.80573	11.4172	±	3.02569	52.5994	±	16.6121	0.776162	±	1.15193	92.0639	±	37.883	0	±	0.0818198	106.017	±	18.5997	0.867525	±	0.0399543	88.892	±	11.5482	17.3506	±	4.04096	120.109	±	28.4294	69.1464	±	13.6283	131.686	±	23.8844	68.1155	±	14.033
	Sucrose	25.1277	±	6.74853	18.0976	±	6.57571	25.2493	±	4.15974	27.2304	±	8.11167	37.2613	±	20.0482	74.0417	±	7.36508	40.7985	±	9.56184	51.4052	±	16.4856	42.9184	±	7.71356	71.6163	±	8.96862	36.2938	±	5.19706	37.1817	±	3.78376	35.585	±	5.429	45.1281	±	6.33226	46.9612	±	12.1628	47.6496	±	1.83824
	Verbascose	0.0986357	±	0.0608646	0.0750929	±	0.0695624	0.0453798	±	0.0409515	0.285541	±	0.16631	0.0302481	±	0.0280618	3.76742	±	1.29962	0.0445835	±	0.020348	3.25646	±	1.27502	0.0327121	±	0.00686807	2.97613	±	0.448717	0.114897	±	0.140752	1.77204	±	0.490886	0.0406476	±	0.0159267	0.460034	±	0.0521824	0.0157455	±	0.000757167	0.0738056	±	0.0251332
GC/MS	1-trans-caffeoylquinic acid	1	±	0.287644	1	±	0.511994	1.47091	±	0.205322	2.69352	±	1.9399	2.17458	±	1.73529	5.68964	±	6.10676	3.39064	±	2.71663	4.82318	±	3.44643	4.02658	±	1.11982	2.60635	±	2.54224	2.55903	±	1.79252	3.50483	±	2.17468	0.72416	±	0.3073	0.454398	±	0.276156	0.937603	±	0.272633	1.38587	±	0.427931
	3-trans-caffeoylquinic acid	1	±	0.666749	1	±	1.06483	2.66513	±	1.9641	10.0599	±	13.6186	15.655	±	7.5679	15.187	±	6.12146	11.3461	±	1.78102	11.0372	±	6.1604	31.4118	±	8.28619	39.2557	±	11.9678	12.2699	±	6.83478	18.5711	±	4.9636	0.47447	±	0.302366	0.180245	±	0.0873071	5.94005	±	2.4933	13.2314	±	5.78109
	4-trans-caffeoylquinic acid	1	±	0.458986	1	±	0.489579	0.986591	±	0.362993	2.52088	±	2.03565	3.24091	±	1.50588	2.28736	±	1.17646	1.052	±	0.182713	1.96622	±	0.278308	4.06403	±	1.71184	5.60128	±	1.02184	0.941628	±	0.463108	1.81179	±	0.951791	0.980375	±	0.610363	0.233254	±	0.112977	2.44795	±	2.15966	1.16078	±	0.312975
	5-trans-caffeoylquinic acid	1	±	0.645931	1	±	0.795258	4.26321	±	1.17394	2.26997	±	2.53417	18.5257	±	6.25716	2.06378	±	1.10355	3.41453	±	1.46918	1.27265	±	0.756436	16.3934	±	7.47888	3.92255	±	0.462344	2.16923	±	2.00469	1.03641	±	0.56071	1.51474	±	0.434552	0.1565	±	0.0672586	8.69812	±	6.46188	0.732264	±	0.391121
	Arabinitol	1	±	0.0476553	1	±	0.0514592	0.973751	±	0.0429476	1.0192	±	0.0555951	1.01396	±	0.05337	0.999982	±	0.089323	0.995695	±	0.0944395	0.960093	±	0.0882385	1.01752	±	0.0358394	1.00758	±	0.0174843	1.03061	±	0.0144062	1.04136	±	0.00704494	1.03297	±	0.0551515	1.02876	±	0.0780755	0.974059	±	0.0643572	0.993091	±	0.0597902
	Ascorbic acid	1	±	0.463297	1	±	0.545569	1.33343	±	0.515726	0.968692	±	0.455793	2.81228	±	0.703447	N.D.	±	N.D.	2.66411	±	1.09343	N.D.	±	N.D.	5.4967	±	1.7093	0.506413	±	0.243082	4.53424	±	3.10412	3.32003	±	0.695581	1.31022	±	0.408236	0.199509	±	0.0554374	3.00662	±	1.4981	2.29282	±	0.938497
	Caffeic acid	1	±	0.228399	1	±	0.485087	2.96071	±	1.27618	1.38692	±	1.15316	4.54785	±	1.41619	1.28442	±	0.566635	1.95123	±	0.432054	0.670584	±	0.306489	4.92747	±	1.57678	1.70453	±	0.392961	3.66988	±	1.21165	1.04542	±	0.287808	1.62336	±	0.768666	0.466435	±	0.200894	5.03379	±	1.21093	1.21638	±	0.28258
	Fumaric acid	1	±	0.280563	1	±	0.101806	1.19237	±	0.452685	0.953444	±	0.811119	1.87589	±	0.573716	1.22852	±	0.341402	1.41647	±	0.188903	0.989888	±	0.296109	2.30343	±	0.383722	1.39784	±	0.383731	1.37128	±	0.292212	1.25673	±	0.146595	0.621145	±	0.197438	0.472759	±	0.196663	1.35382	±	0.523521	0.665167	±	0.109305
	Galactinol	1	±	0.320236	1	±	0.324203	1.57495	±	0.422893	2.28478	±	0.860751	1.77493	±	0.616997	0.660008	±	0.258113	3.6496	±	0.864345	0.758022	±	0.41701	3.78297	±	1.66907	1.3281	±	0.556622	4.42168	±	1.91005	1.26608	±	0.317535	4.6206	±	1.63484	1.41463	±	0.799254	3.49617	±	0.963127	2.30733	±	1.26914
	Galactose	1	±	0.336324	1	±	0.248956	N.D.	±	N.D.	0.291813	±	0.00701607	0.686589	±	0.0733194	N.D.	±	N.D.	0.443174	±	N.D.	N.D.	±	N.D.	1.01967	±	0.275306	N.D.	±	N.D.	1.0903	±	0.826448	0.313784	±	0.189929	N.D.	±	N.D.	N.D.	±	N.D.	1.07528	±	N.D.	0.487759	±	0.306424
	Glycerol	1	±	0.474489	1	±	0.955067	0.841182	±	0.624027	0.803031	±	0.252908	0.14052	±	N.D.	0.451558	±	N.D.	0.954134	±	0.351743	3.70709	±	6.4986	0.234131	±	N.D.	N.D.	±	N.D.	0.550349	±	N.D.	N.D.	±	N.D.	0.422117	±	0.217253	0.780433	±	0.345086	0.28379	±	0.141459	0.406897	±	N.D.
	Hexadecanoic acid	1	±	0.0850939	1	±	0.0877084	1.1227	±	0.100793	0.988975	±	0.175598	1.09882	±	0.127194	0.799695	±	0.0812594	0.993235	±	0.112009	0.669476	±	0.0920418	1.41377	±	0.232568	1.03076	±	0.100256	1.33018	±	0.118764	0.960791	±	0.07687	0.730347	±	0.0522562	0.525103	±	0.163572	0.594979	±	0.0317186	0.500311	±	0.125816
	Malic acid	1	±	0.708989	N.D.	±	N.D.	4.76771	±	1.47043	N.D.	±	N.D.	1.93702	±	0.630112	N.D.	±	N.D.	0.974305	±	0.456211	N.D.	±	N.D.	5.91072	±	2.65689	N.D.	±	N.D.	0.870231	±	0.266446	N.D.	±	N.D.	N.D.	±	N.D.	N.D.	±	N.D.	0.923295	±	0.395749	N.D.	±	N.D.
	Mannitol	1	±	0.193753	1	±	0.143842	1.7717	±	0.382883	1.9323	±	1.09427	0.770555	±	0.150406	1.46391	±	0.248218	1.00132	±	0.085913	1.24563	±	0.331479	0.637291	±	0.172793	0.90493	±	0.447099	1.48644	±	0.387931	0.996023	±	0.172453	1.79665	±	0.368653	1.15867	±	0.273949	1.28388	±	0.255306	2.26925	±	0.6349
	Mannose	1	±	0.938502	1	±	0.805126	1.10628	±	1.29231	0.852174	±	0.795142	1.19747	±	1.18305	0.059386	±	0.0275907	2.33445	±	1.37818	0.0410771	±	0.00294669	N.D.	±	N.D.	0.0956012	±	N.D.	N.D.	±	N.D.	N.D.	±	N.D.	1.44158	±	1.17709	0.21274	±	0.0968829	0.751607	±	N.D.	1.12677	±	1.0172
	Myo-inositol	1	±	0.213715	1	±	0.341193	0.82892	±	0.291767	0.862093	±	0.359311	0.677971	±	0.227049	0.192616	±	0.0986493	0.811604	±	0.314071	0.192738	±	0.146776	0.796103	±	0.310806	0.188699	±	0.117464	1.03012	±	0.390622	0.51215	±	0.116467	0.699646	±	0.198397	0.687816	±	0.204404	0.574024	±	0.194074	1.12587	±	0.229713
	Octadecanoic acid	1	±	0.0924498	1	±	0.129711	1.17471	±	0.0688416	0.963931	±	0.165202	1.19023	±	0.157882	0.857999	±	0.0784114	1.0166	±	0.132887	0.665879	±	0.100253	1.40164	±	0.185779	1.03338	±	0.0852369	1.22454	±	0.148797	0.899589	±	0.0763076	0.682816	±	0.0805539	0.485754	±	0.104362	0.588574	±	0.0396878	0.485572	±	0.112442
	Phosforic acid	1	±	N.D.	N.D.	±	N.D.	N.D.	±	N.D.	N.D.	±	N.D.	15.5518	±	N.D.	N.D.	±	N.D.	0.989479	±	N.D.	N.D.	±	N.D.	16.3827	±	6.7473	N.D.	±	N.D.	N.D.	±	N.D.	N.D.	±	N.D.	N.D.	±	N.D.	N.D.	±	N.D.	N.D.	±	N.D.	N.D.	±	N.D.
	Quercetin	1	±	0.0916291	N.D.	±	N.D.	1.72415	±	0.0711847	N.D.	±	N.D.	0.939676	±	0.217547	N.D.	±	N.D.	0.791483	±	0.104379	N.D.	±	N.D.	1.70445	±	0.350016	N.D.	±	N.D.	1.26666	±	0.194107	N.D.	±	N.D.	N.D.	±	N.D.	N.D.	±	N.D.	N.D.	±	N.D.	N.D.	±	N.D.
	Quinic acid	1	±	0.645937	1	±	0.550971	1.00888	±	0.584828	2.37833	±	0.654658	2.03214	±	0.346016	2.77115	±	0.74157	2.4718	±	0.850484	1.93368	±	0.983729	3.36089	±	1.26266	2.62466	±	0.688708	3.08235	±	1.93943	3.30181	±	1.55347	0.893186	±	0.46087	0.347998	±	0.159389	1.7602	±	0.95301	3.43566	±	1.25366
	Ribonic acid	1	±	0.268992	1	±	0.510165	1.4541	±	0.355093	0.942296	±	0.507004	3.28438	±	1.3173	1.44588	±	0.276466	2.0753	±	0.313127	1.15965	±	0.241504	0.398797	±	0.100574	1.23849	±	0.419242	N.D.	±	N.D.	1.51393	±	0.255674	1.03853	±	0.289851	N.D.	±	N.D.	2.85844	±	1.45804	1.33713	±	0.161391
	Shikimic acid	1	±	0.624313	1	±	0.762298	1.0374	±	0.628893	2.04106	±	0.639939	0.99179	±	0.382236	0.0761993	±	0.0290954	1.99217	±	1.02862	0.076967	±	0.0382341	3.7388	±	0.817466	0.548345	±	0.681617	4.64739	±	1.91323	0.527711	±	0.359063	0.907459	±	0.76803	0.262537	±	0.155627	1.0793	±	0.670372	1.5544	±	1.01878
	Tetradecanoic acid	1	±	0.182711	1	±	0.197174	1.08723	±	0.231468	1.10397	±	0.214038	1.12264	±	0.0674499	0.873865	±	0.0836109	1.05257	±	0.101413	0.716461	±	0.0924616	1.5573	±	0.301429	1.12914	±	0.102764	1.41592	±	0.194607	1.05853	±	0.113416	0.731665	±	0.158236	0.585976	±	0.167979	0.651445	±	0.0871939	0.627477	±	0.149908
	Threitol	1	±	0.423666	1	±	0.599532	1.05273	±	0.257996	0.801424	±	0.208581	0.837895	±	0.323171	1.19625	±	0.523585	1.16337	±	0.241969	1.03792	±	0.447222	0.900623	±	0.222736	0.819273	±	0.260601	1.46881	±	0.756243	1.04624	±	0.151486	0.810335	±	0.35509	0.65217	±	0.144142	0.723541	±	0.274224	0.921686	±	0.315885
	Threonic acid	N.D.	±	N.D.	1	±	N.D.	N.D.	±	N.D.	1.53423	±	0.00206163	N.D.	±	N.D.	N.D.	±	N.D.	N.D.	±	N.D.	0.504964	±	N.D.	N.D.	±	N.D.	0.780413	±	0.13272	N.D.	±	N.D.	N.D.	±	N.D.	N.D.	±	N.D.	N.D.	±	N.D.	N.D.	±	N.D.	N.D.	±	N.D.
	Threonic acid 1,4 lactone	1	±	0.0991763	1	±	0.126228	0.93867	±	0.142121	0.758305	±	0.0797844	0.908221	±	0.0679157	N.D.	±	N.D.	0.795609	±	0.159935	N.D.	±	N.D.	N.D.	±	N.D.	N.D.	±	N.D.	N.D.	±	N.D.	N.D.	±	N.D.	0.446815	±	0.0668638	0.458845	±	0.044104	0.445557	±	0.0689782	0.478637	±	0.0661798
	trans-caffeoylquinic acid	1	±	0.464565	1	±	0.820395	1.86012	±	0.629351	0.800549	±	0.152031	2.24867	±	0.729661	3.00922	±	0.45105	2.30014	±	0.505674	2.1082	±	0.647217	1.40584	±	0.49495	1.87367	±	0.494507	1.28772	±	0.54193	1.34963	±	0.213715	0.574498	±	0.245328	0.270633	±	0.13265	2.21952	±	0.704802	2.13234	±	0.530734
	Trehalose	1	±	0.0882777	1	±	0.268105	1.08268	±	0.268573	1.49479	±	0.677566	0.73043	±	0.42278	1.41693	±	0.360048	0.717384	±	0.175876	2.13508	±	1.01954	0.63371	±	0.108627	0.866214	±	0.764979	0.645236	±	0.269803	0.657878	±	0.338453	1.18696	±	0.203717	1.75993	±	0.433539	0.568554	±	0.134309	1.1582	±	0.637225
	Tributylbenzenothiol	1	±	0.11314	1	±	0.266407	0.977649	±	0.0941026	1.04631	±	0.0656664	0.650582	±	0.0965848	0.709131	±	0.0204587	0.613972	±	0.0776865	0.681108	±	0.130474	0.811432	±	0.116767	0.800228	±	0.116139	0.958746	±	0.0891888	0.927438	±	0.0730321	0.920196	±	0.072336	1.10003	±	0.226747	0.492962	±	0.036223	0.530327	±	0.0630124
	Xylitol	1	±	0.0606652	1	±	0.0508548	0.972802	±	0.0462209	1.03546	±	0.067445	1.02395	±	0.0548227	1.01553	±	0.0823923	0.998109	±	0.0951778	0.970195	±	0.0779191	1.01831	±	0.0313253	1.02297	±	0.0220653	1.02704	±	0.0258687	1.05851	±	0.0120272	1.04409	±	0.048913	1.05493	±	0.0911154	0.972836	±	0.0804259	0.99767	±	0.0557349
	Xylose	1	±	0.170102	1	±	0.122443	1.55852	±	0.249257	1.11671	±	0.186349	1.4361	±	0.132143	1.02276	±	0.185006	1.26548	±	0.172293	0.89815	±	0.0988135	1.34625	±	0.318869	0.990318	±	0.223932	1.48446	±	0.233443	1.06523	±	0.08803	1.36152	±	0.240122	0.884203	±	0.174891	1.71748	±	0.317296	1.06217	±	0.133706
UPLC/UV	Alanine (Ala)	1	±	0.0525092	1	±	0.0696506	1.04872	±	0.0407369	1.13941	±	0.0712683	1.08475	±	0.045769	1.01405	±	0.152944	1.19748	±	0.0529976	1.00778	±	0.136122	1.10346	±	0.00947915	1.05897	±	0.118046	-	±	-	-	±	-	1.8637	±	1.1974	1.20689	±	0.0865606	-	±	-	-	±	-
	Arginine (Arg)	1	±	0.89665	1	±	0.199371	0.0919001	±	0.0163057	0.596873	±	0.0220589	0.839243	±	1.21477	3.89131	±	1.08174	1.04435	±	1.04935	5.5543	±	3.19578	0.101788	±	0.0356171	5.63163	±	6.0644	-	±	-	-	±	-	0.231881	±	0.164566	0.760739	±	0.23946	-	±	-	-	±	-
	Asparagine (Asn)	1	±	0.445733	1	±	0.45912	0.467805	±	0.226592	15.6695	±	9.35747	0.510983	±	0.357597	82.3921	±	33.9441	0.754113	±	0.646377	63.5723	±	21.6018	0.165019	±	0.133387	57.1803	±	47.9241	-	±	-	-	±	-	1.09036	±	1.29978	8.55051	±	13.8787	-	±	-	-	±	-
	Asparate (Asp)	1	±	0.145619	1	±	0.315413	0.608561	±	0.0840542	2.04184	±	0.677489	0.558409	±	0.150899	1.23092	±	0.845522	0.758088	±	0.325813	1.17243	±	0.247592	0.430846	±	0.0681887	1.2651	±	0.57201	-	±	-	-	±	-	0.881459	±	0.576535	1.45305	±	0.380783	-	±	-	-	±	-
	Cystine (Cys)	1	±	0.315339	1	±	0.481767	1.19394	±	0.230708	0.780476	±	0.26007	1.01055	±	0.187653	2.81469	±	2.79148	1.03763	±	0.0616631	1.15244	±	0.174139	1.23628	±	0.286029	1.09309	±	0.15747	-	±	-	-	±	-	6.09088	±	3.80821	5.65708	±	1.03744	-	±	-	-	±	-
	gamma-aminobutyric acid (GABA)	1	±	0.516505	1	±	0.711745	0.461252	±	0.0776793	0.914458	±	0.372397	0.808243	±	0.451434	148.81	±	27.8679	0.715025	±	0.258431	95.9258	±	62.6948	0.485498	±	0.161758	57.8298	±	85.7096	-	±	-	-	±	-	0.967652	±	0.816352	1.15536	±	0.297581	-	±	-	-	±	-
	Glutamate (Glu)	1	±	0.230959	1	±	0.29096	0.932789	±	0.113359	1.67088	±	0.540383	1.16993	±	0.794814	0.481938	±	0.324363	1.01736	±	0.370826	0.402587	±	0.133072	0.812629	±	0.183622	0.596567	±	0.115223	-	±	-	-	±	-	1.36875	±	0.88405	1.60215	±	0.400868	-	±	-	-	±	-
	Glutamine (Gln)	1	±	0.367815	1	±	0.352516	0.666448	±	0.0695915	1.31772	±	0.142409	2.53566	±	3.35657	4.59597	±	1.11642	0.713831	±	0.228379	3.93564	±	0.15955	0.503137	±	0.165852	1.98957	±	0.952247	-	±	-	-	±	-	1.6663	±	1.79593	0.992333	±	0.361719	-	±	-	-	±	-
	Glycine (Gly)	1	±	0.176395	1	±	0.0570957	0.796908	±	0.0210126	0.884419	±	0.145772	0.771503	±	0.0654978	1.96493	±	0.765755	0.851111	±	0.175163	1.45928	±	0.285284	0.908713	±	0.252368	2.19014	±	0.0797186	-	±	-	-	±	-	1.40139	±	0.93176	2.02146	±	0.356009	-	±	-	-	±	-
	Histidine(His)	1	±	0.153643	1	±	0.251489	1.23179	±	0.145403	2.81413	±	0.92971	1.26782	±	0.176314	6.86525	±	1.27566	1.06484	±	0.14119	5.87658	±	1.69663	1.12625	±	0.197355	7.11612	±	3.96047	-	±	-	-	±	-	2.45775	±	1.80835	6.0411	±	0.994576	-	±	-	-	±	-
	Hydroxyproline (HyPro)	N.D.	±	N.D.	N.D.	±	N.D.	N.D.	±	N.D.	1	±	0.69773	N.D.	±	N.D.	4.76452	±	1.75792	N.D.	±	N.D.	3.38582	±	1.50606	N.D.	±	N.D.	2.83076	±	1.03117	-	±	-	-	±	-	N.D.	±	N.D.	N.D.	±	N.D.	-	±	-	-	±	-
	Isoleucine (Ile)	1	±	0.383442	1	±	0.502462	0.778455	±	0.230573	3.48815	±	2.62655	0.968276	±	0.881672	2.84952	±	0.389618	1.60119	±	0.812725	2.86592	±	1.22916	1.56679	±	0.734129	4.40411	±	2.75504	-	±	-	-	±	-	4.09323	±	3.40434	3.75284	±	1.03617	-	±	-	-	±	-
	Leucine (Leu)	1	±	0.559966	1	±	0.225433	1.21502	±	0.299288	0.570102	±	0.117866	1.09953	±	0.195828	1.36152	±	0.0801461	1.01625	±	0.0961589	1.01416	±	0.406656	0.925618	±	0.162544	0.886489	±	0.248212	-	±	-	-	±	-	0.872428	±	0.215767	0.410993	±	0.0413382	-	±	-	-	±	-
	Lysine (Lys)	1	±	0.472583	1	±	0.201774	0.384808	±	0.065749	1.09217	±	0.351247	0.501213	±	0.254172	2.52356	±	1.08743	0.909861	±	0.610983	2.89073	±	0.943592	0.347182	±	0.161075	2.50045	±	1.00289	-	±	-	-	±	-	1.68069	±	2.25652	3.9079	±	5.07046	-	±	-	-	±	-
	Methionine (Met)	1	±	0.557723	1	±	0.124926	1.26714	±	0.552233	0.797701	±	0.0510073	1.14675	±	0.399132	1.10253	±	0.0738017	0.871223	±	0.225561	1.19521	±	0.14178	1.187	±	0.678255	1.24672	±	0.0683607	-	±	-	-	±	-	1.89376	±	0.932532	0.883699	±	0.475578	-	±	-	-	±	-
	Ornithine (Orn)	1	±	1.44777	1	±	0.507662	0.0819897	±	0.0242736	1.41694	±	0.0219207	0.134521	±	0.045338	1.61696	±	0.60416	1.22157	±	1.37733	4.5747	±	5.14209	0.0870331	±	0.0161707	5.9593	±	8.68619	-	±	-	-	±	-	0.174235	±	0.105621	0.614206	±	0.329062	-	±	-	-	±	-
	phenylalanine (Phe)	1	±	0.207075	1	±	0.196777	1.024	±	0.144329	2.08575	±	1.47561	0.979821	±	0.0805142	0.986695	±	0.146895	0.883851	±	0.177562	0.809969	±	0.129108	0.845861	±	0.10831	1.07314	±	0.0678367	-	±	-	-	±	-	0.996995	±	0.572886	0.733578	±	0.142038	-	±	-	-	±	-
	Proline (Pro)	1	±	0.476066	1	±	0.202887	0.499121	±	0.199373	2.59141	±	0.35543	0.699614	±	0.378528	1.80223	±	0.74828	0.982829	±	0.38128	3.01813	±	0.718406	0.524619	±	0.182689	2.95066	±	1.2493	-	±	-	-	±	-	1.20055	±	1.09994	2.45062	±	1.31879	-	±	-	-	±	-
	Serine (Ser)	1	±	0.172085	1	±	0.564916	0.899918	±	0.238722	1.67981	±	0.215059	0.805655	±	0.255174	1.87691	±	0.346924	1.07217	±	0.140607	1.69696	±	0.363417	1.03054	±	0.192907	1.31415	±	0.880707	-	±	-	-	±	-	1.79449	±	1.18382	1.6708	±	0.327185	-	±	-	-	±	-
	Threonine (Thr)	1	±	0.68149	1	±	0.699005	1.45508	±	0.502225	1.54304	±	0.00750335	1.26785	±	0.403923	1.5376	±	0.556692	1.48102	±	0.152322	1.69826	±	0.361089	1.49529	±	0.307542	1.73782	±	0.456326	-	±	-	-	±	-	2.10672	±	1.15617	1.24487	±	0.190019	-	±	-	-	±	-
	Tryptophan (Trp)	1	±	0.214614	1	±	0.0728938	1.08472	±	0.317802	4.03026	±	0.78583	0.768103	±	0.31111	16.5369	±	1.2977	1.29044	±	0.411706	15.1228	±	2.5691	0.936545	±	0.65787	14.6743	±	3.46545	-	±	-	-	±	-	2.65926	±	2.72766	3.9867	±	1.4989	-	±	-	-	±	-
	Tyrosine (Tyr)	1	±	0.400953	1	±	0.399084	0.855943	±	0.115619	1.28727	±	0.432681	0.797615	±	0.292649	5.30182	±	0.33747	0.811426	±	0.169374	4.39246	±	0.721965	0.589995	±	0.175397	4.98525	±	2.10807	-	±	-	-	±	-	0.889122	±	0.815286	1.1223	±	0.823985	-	±	-	-	±	-
	Valine (Val)	1	±	0.908064	1	±	0.425737	0.514365	±	0.173095	3.27717	±	1.03978	1.21575	±	0.505817	5.35055	±	4.25308	1.26993	±	0.167334	5.93849	±	0.824996	0.834953	±	0.507817	5.34577	±	1.18416	-	±	-	-	±	-	1.39269	±	0.659358	2.33202	±	0.603484	-	±	-	-	±	-
	* Values of high performance anion exchange chromatography with pulsed amperometric detection (HPAEC-/PAD) in mg g-1. Values gas chromatography coupled to mass spectrometer (GC/MS) relative to day 0 in two seasons. Values of ultra performance liquid chromatography (UPLC/UV) relative to day 0 in two seasons. N.D. = no detected
	S.3 Winter X Summer
	Compounds	Dehydration and Rehydration
		Winter Control			Summer Control
		Mean		SD	Mean		SD
GC/MS	1-trans-caffeoilquinic acid	1	±	0.888126	0.798787	±	0.711398
	3-trans-caffeoilquinic acid	1	±	1.35824	1.61278	±	1.89737
	4-trans-caffeoilquinic acid	1	±	0.870249	1.51453	±	2.01772
	5-trans-caffeoilquinic acid	1	±	1.26361	1.93584	±	2.08382
	Arabinitol	1	±	0.692692	N.D.	±	N.D.
	Ascorbic acid	1	±	0.359854	11.3937	±	8.35801
	Caffeic acid	1	±	0.893493	3.6891	±	2.04995
	Fumaric acid	1	±	0.541041	1.14622	±	0.473553
	Galactinol	1	±	0.612428	0.95098	±	0.530178
	Galactose	1	±	0.904466	1.97992	±	1.31872
	Galactosylglycerol	1	±	0.930288	N.D.	±	N.D.
	Glyceric acid	1	±	0.46198	n.d.	±	n.d.
	Glycerol	1	±	0.855926	0.314682	±	0.217199
	Hexadecanoic acid	1	±	0.253818	0.802818	±	0.211307
	Latic acid	1	±	0.221609	N.D.	±	N.D.
	Malic acid	1	±	1.1814	1.11224	±	1.04396
	Mannitol	1	±	0.655952	2.3381	±	0.938384
	Mannose	1	±	1.23579	1.3275	±	1.11128
	Myo-inositol	1	±	0.352527	0.712727	±	0.258613
	Octadecanoic acid	1	±	0.299753	0.789491	±	0.212251
	Oxalic acid	1	±	N.D.	N.D.	±	N.D.
	Phosforic acid	1	±	0.937784	0.466986	±	0.415136
	Quercetin	1	±	0.35101	0.545288	±	0.176425
	Quinic acid	1	±	0.935722	1.72794	±	1.2066
	Ribonic acid	1	±	0.694908	0.967733	±	0.641024
	Shikimic acid	1	±	0.809428	1.71419	±	1.80678
	Succinic acid	1	±	0.273526	N.D.	±	N.D.
	Tetradecanoic acid	1	±	0.288636	0.80627	±	0.240523
	Threitol	1	±	0.554342	1.45632	±	0.661624
	trans-caffeoilquinic acid	1	±	0.733782	1.14019	±	0.600489
	Trehalose	1	±	0.549421	0.576407	±	0.201181
	Threonic acid	1	±	0.40913	0.864316	±	0.264202
	Threonic acid 1,4 lactone	1	±	0.891797	0.249949	±	0.12245
	Tributylbenzenothiol	1	±	0.418236	0.897699	±	0.233205
	Xylitol	1	±	0.0526062	0.985443	±	0.0575435
	Xylose	1	±	0.468841	1.97337	±	0.407325
	* Comparison of values obtained by gas chromatography coupled to mass spectrometer (GC/MS) relative to day 0 in two seasons. N.D. = no detected
[truncated: 6 more columns]
