# Supplementary material for: Leaf metabolite profile of the Brazilian resurrection plant Barbacenia purpurea Hook. (Velloziaceae) shows two time-dependent responses during desiccation and recovering
Source: Front Plant Sci. 2014 Mar 14;5:96. doi: 10.3389/fpls.2014.00096 (PMC3953666; doi:10.3389/fpls.2014.00096)
Supplement: Supplementary file 2 [file DataSheet2.XLS]

## Sheet: Plan1
Correlation Coefficients (r) in Summer experiment
	Air Temperature	Irradiance	RH	RWC_C	RWC_T		r	P
Irradiance	0.890126						0.890126	0.00304884	Temp x Irrad.
RH	-0.940247	-0.937634					-0.940247	0.000509747	RH x Temp
RWC_C	-0.227233	-0.204484	0.364919				-0.937634	0.00057842	RHxIrrad.
RWC_T	-0.422327	-0.123054	0.254443	0.318794			0.6736	0.0670419	Sucrose_T		TEMPERATURE
Chlorophyll A_C	0.56906	0.805866	-0.781897	-0.366279	0.2592		0.676268	0.0655588	cafeic acid_C
Chlorophyll A_T	-0.278196	-0.38979	0.260889	0.320411	0.554425		0.805866	0.0157315	Chlorophyll A_C		IRRADIANCE
Chlorophyll B_C	0.561768	0.745726	-0.709119	-0.472718	0.122526		0.745726	0.0336611	Chlorophyll B_C
Chlorophyll B_T	-0.360722	-0.52278	0.400488	0.317877	0.454705		0.674202	0.0667058	cafeic acid_C
Glucose_C	0.223754	0.349882	-0.428448	-0.749974	-0.189379		-0.781897	0.0218796	Chlorophyll A_C		RELATIVE HUMIDITY
Glucose_T	0.0657076	0.171883	-0.228175	0.164016	0.45227		-0.709119	0.0488872	Chlrophyll B_C
Fructose_C	0.219344	0.368753	-0.438626	-0.695302	-0.132323		-0.694592	0.0559005	Fructose_T
Fructose_T	0.540292	0.627335	-0.694592	-0.323263	-0.243308		-0.749974	0.0321137	Glucose_C		RWC_C
Sucrose_C	0.49958	0.641351	-0.639519	-0.400082	-0.347452		-0.695302	0.0555443	Fructose_C
Sucrose_T	0.6736	0.614014	-0.633065	-0.322937	-0.716146		-0.754813	0.0304056	shikimic acid_C
Raffinose_C	0.240291	0.52115	-0.515637	-0.260889	0.262134		-0.713721	0.0467826	Quinic acid_C
Raffinose_T	0.57716	0.389327	-0.504875	-0.0649882	-0.719104		-0.716146	0.0456958	Sucrose_T		RWC_T
Stachyose_C	0.296358	0.53943	-0.533235	-0.0677724	0.310588		-0.719104	0.0443911	Raffinose_T
Stachyose_T	0.30113	0.147839	-0.223534	-0.443627	-0.824059		-0.824059	0.0118823	Stachyose_T
Verbascose_C	-0.445714	-0.326518	0.497646	0.0398738	0.363125		-0.925018	0.000995554	Verbascose_T
Verbascose_T	0.411017	0.232538	-0.259918	-0.388852	-0.925018		0.755538	0.0301546	Starch_T
Starch_C	0.291136	0.562838	-0.583856	-0.415263	0.158891		0.868121	0.00518197	myo-inositol_T
Starch_T	-0.0939818	0.207805	-0.113695	0.420119	0.755538
fumaric acid_C	0.329375	0.249843	-0.237654	-0.411361	-0.598071
fumaric acid_T	0.0608877	-0.0396775	0.111158	-0.355737	-0.46557		The significance of correlations are showed only for P≤0.05
shikimic acid_C	0.142229	0.260815	-0.199007	-0.754813	-0.124061
shikimic acid_T	-0.246911	-0.28616	0.203592	0.180932	0.570165
Quinic acid_C	0.304067	0.352278	-0.314831	-0.713721	-0.489681
Quinic acid_T	0.482864	0.423031	-0.412474	-0.274506	-0.25294
cafeic acid_C	0.676268	0.674202	-0.654429	-0.273609	-0.26772
cafeic acid_T	0.16047	0.0915145	-0.0780058	-0.178544	-0.0977082
3-caffeoyl quinic_C	0.324229	0.323328	-0.307061	-0.609267	-0.553511
3-caffeoyl quinic_T	0.331072	0.346391	-0.352534	-0.674672	-0.377362
4- caffeoyl_C	0.423904	0.452643	-0.394544	-0.154964	-0.38031
4- caffeoyl_T	0.132191	0.0462829	-0.111158	-0.613613	-0.420264
5- caffeoyl_C	0.553537	0.461028	-0.433922	-0.069912	-0.550318
5- caffeoyl_T	0.109581	-0.039532	-0.0332359	-0.456105	-0.421906
myo-inositol_C	-0.548565	-0.509818	0.609998	-0.138596	0.218316
myo-inositol_T	-0.384856	-0.2177	0.276949	0.532962	0.868121
galactinol_C	0.40223	0.600872	-0.635325	-0.669483	-0.0352925
galactinol_T	0.0774859	0.107588	-0.22917	-0.0627896	0.553338
mannitol_C	0.0861316	0.0643915	-0.18677	0.00431777	0.51463
mannitol_T	0.270639	0.135678	-0.266067	0.294182	0.103538
trehalose_C	-0.311179	-0.388851	0.306527	0.32879	0.383524
trehalose_T	0.0291959	-0.216061	-0.0220917	0.0389852	-0.452343
C = Control Plants
T = Water deficit

## Sheet: Plan2
Correlation Coefficients (r) in Winter experiment
	Air Temperature	Irradiance	UR	RWC_C	RWC_T		r	P	Variables
							0.893403	0.00117152	Temp x Irradiance
Irradiance	0.893403						-0.875395	0.00302326	RH x Temp
RH	-0.875395	-0.96247					-0.96247	5.3669e-05	RH x Irradiance
RWC_C	-0.179609	-0.197489	0.273064				-0.733191	0.0333746	3-caffeoyl quinic_C	TEMPERATURE
RWC_T	-0.254226	-0.14296	0.240581	0.695167			-0.958105	7.82007e-05	Sucrose_T	RWC_T
Chlorophyll A_C	-0.101691	-0.222919	0.25886	-0.0547797	-0.121103		-0.821732	0.00957146	Raffinose_T
Chlorophyll A_T	0.317414	0.658935	-0.581739	0.185788	0.415935		-0.948052	0.00016276	Stachyose_T
Chlorophyll B_C	0.275582	0.30704	-0.150692	-0.441925	-0.253036		0.749268	0.0276431	Starch_T
Chlorophyll B_T	0.422244	0.585911	-0.479374	-0.120828	0.311922
Glucose_C	0.0103272	-0.340153	0.211386	-0.223399	-0.642976
Glucose_T	0.0369287	-0.266142	0.271326	0.0698511	-0.110962		The significance of correlations are showed only for P≤0.05
Fructose_C	-0.0147034	-0.387613	0.255761	-0.162711	-0.583109
Fructose_T	0.0739212	-0.260088	0.233686	-0.0554534	-0.332695
Sucrose_C	0.539815	0.341874	-0.496607	-0.259661	-0.418995
Sucrose_T	0.297487	0.205837	-0.291031	-0.517353	-0.958105
Raffinose_C	0.4583	0.439281	-0.511592	-0.0173965	-0.00728935
Raffinose_T	0.349222	0.328975	-0.420671	-0.369453	-0.821732
Stachyose_C	0.31275	0.183297	-0.29582	0.130298	-0.0016472
Stachyose_T	0.234355	0.163067	-0.273562	-0.494579	-0.948052
Verbascose_C	0.631585	0.507231	-0.420252	0.244744	0.0905492
Verbascose_T	0.397175	0.382635	-0.392027	-0.123569	-0.640415
Starch_C	-0.183424	-0.465363	0.379437	-0.0158133	-0.260699
Starch_T	0.0236951	0.225287	-0.172756	0.267052	0.749268
fumaric acid_C	-0.247339	-0.171647	0.0352635	-0.0411872	0.0656769
fumaric acid_T	-0.279498	-0.380523	0.308365	0.262407	-0.274284
shikimic acid_C	0.135682	0.152128	-0.232702	0.203969	-0.418498
shikimic acid_T	-0.153375	-0.177093	0.176574	0.159386	0.446441
Quinic acid_C	0.113383	0.218359	-0.332334	0.130304	-0.340818
Quinic acid_T	0.0899188	-0.0332469	-0.0176043	0.19136	0.0886236
cafeic acid_C	0.369069	0.475889	-0.566199	0.0100343	0.165891
cafeic acid_T	0.385631	0.317029	-0.412415	-0.414916	-0.671639
3-caffeoyl quinic_C	-0.733191	-0.444089	0.359104	0.161653	0.381093
3-caffeoyl quinic_T	-0.00379173	-0.0863547	0.086029	0.26875	0.357191
4- caffeoyl_C	-0.403156	-0.128721	0.0143203	0.318839	0.426722
4- caffeoyl_T	-0.181981	-0.312679	0.144793	-0.339955	-0.303641
5- caffeoyl_C	-0.442662	-0.101886	0.0541815	0.144909	0.501811
5- caffeoyl_T	0.167904	0.0573426	-0.0997716	-0.0403831	-0.501699
myo-inositol_C	0.149819	-0.0937986	0.126605	-0.268517	-0.500209
myo-inositol_T	-0.0721534	0.130522	-0.0133095	0.156376	0.680334
galactinol_C	-0.221603	-0.193013	0.271855	-0.135303	0.300932
galactinol_T	0.202685	0.256989	-0.181688	-0.00267862	-0.456024
mannitol_C	0.0573232	0.157865	-0.256428	0.0884084	-0.389492
mannitol_T	0.101503	-0.0599325	0.0157188	0.395274	0.169621
trehalose_C	0.338664	0.278804	-0.230749	-0.313943	0.0522316
trehalose_T	-0.46264	-0.222619	0.314212	-0.151993	0.108131
C = Control Plants
T = Water deficit
